# Supplementary material for: Thiol-Ene Coupling of High Oleic Sunflower Oil towards Application in the Modification of Flexible Polyurethane Foams
Source: Materials (Basel). 2022 Jan 14;15(2):628. doi: 10.3390/ma15020628 (PMC8777839; doi:10.3390/ma15020628)
Supplement: Supplementary file 1 [file materials-15-00628-s001.zip]

Archive with 1 entries (1 files):
- materials-1526423-supplementary.pdf
